# Supplementary material for: Adsorption and Aggregation Behaviors of Oleyl Alcohol-Based Extended Surfactant and Its Mixtures
Source: Molecules. 2024 May 30;29(11):2570. doi: 10.3390/molecules29112570 (PMC11173569; doi:10.3390/molecules29112570)
Supplement: Supplementary file 1 [file molecules-29-02570-s001.zip]

Archive with 1 entries (1 files):
- molecules-2994527-supplementary.pdf
